# Supplementary material for: Rhizospheric Bacillus amyloliquefaciens Protects Capsicum annuum cv. Geumsugangsan From Multiple Abiotic Stresses via Multifarious Plant Growth-Promoting Attributes
Source: Front Plant Sci. 2021 May 25;12:669693. doi: 10.3389/fpls.2021.669693 (PMC8185346; doi:10.3389/fpls.2021.669693)
Supplement: Supplementary Figure 1 — (A) IAA production, (B) ACC deaminase activity, (C) siderophore production, (D) nitrogen fixation, (E) citrate utilization, (F) potassium solubilization, (G) zinc solubilization, (H) phosphate solubilization, and (I) silicon solubilization. [file Data_Sheet_1.zip]

Archive with 8 entries (8 files):
- Supplementary Figure S1.JPEG
- Supplementary Figure S2.JPEG
- Supplementary Figure S3.JPEG
- Supplementary Figure S4.JPEG
- Supplementary Figure S5.JPEG
- Supplementary Table  S1.XLSX
- Supplementary Table  S2.XLSX
- Supplementary Table  S3.XLSX
