# Supplementary material for: Rhizospheric Bacillus amyloliquefaciens Protects Capsicum annuum cv. Geumsugangsan From Multiple Abiotic Stresses via Multifarious Plant Growth-Promoting Attributes
Source: Front Plant Sci. 2021 May 25;12:669693. doi: 10.3389/fpls.2021.669693 (PMC8185346; doi:10.3389/fpls.2021.669693)
Supplement: Supplementary Figure 1 — (A) IAA production, (B) ACC deaminase activity, (C) siderophore production, (D) nitrogen fixation, (E) citrate utilization, (F) potassium solubilization, (G) zinc solubilization, (H) phosphate solubilization, and (I) silicon solubilization. [file Data_Sheet_1.zip › Supplementary Table S1.XLSX]

## Sheet: Sheet1
	Table S1
	Sample name	Soil texture	pH	EC	Moisture
				(mS)	(%)
	8DAT
	Cont	sandy loam	7.0±0.0c	1.18±0.0g	70±0.0c
	B11	sandy loam	7.9±1.0b	2.96±5.4d	86.6±11.5b
	S	sandy loam	6.3±0.2f	11.45±1.2a	100.0±0.0a
	S+B11	sandy loam	6.7±0.0d	6.08±0.0b	100.0±0.0a
	Dr	sandy loam	6.5±0.0e	0.61±0.0h	40.0±0.0d
	Dr+B11	sandy loam	8.1±0.0a	2.72±0.0e	100.0±0.0a
	Cd	sandy loam	5.2±0.1h	5.5±0.0c	100.0±0.0a
	Cd+B11	sandy loam	5.5±0.06g	2.2±0.0f	100.0±0.0a
