# Supplementary material for: Rhizospheric Bacillus amyloliquefaciens Protects Capsicum annuum cv. Geumsugangsan From Multiple Abiotic Stresses via Multifarious Plant Growth-Promoting Attributes
Source: Front Plant Sci. 2021 May 25;12:669693. doi: 10.3389/fpls.2021.669693 (PMC8185346; doi:10.3389/fpls.2021.669693)
Supplement: Supplementary Figure 1 — (A) IAA production, (B) ACC deaminase activity, (C) siderophore production, (D) nitrogen fixation, (E) citrate utilization, (F) potassium solubilization, (G) zinc solubilization, (H) phosphate solubilization, and (I) silicon solubilization. [file Data_Sheet_1.zip › Supplementary Table S2.XLSX]

## Sheet: Sheet1
	Table S2
	Gene symbol		Primers (5′–3′) Forward/reverse
	CaWRKY2		5′-GTTTACCAATCGCCGAGACAG-3′
			5′-CAGGTTCGTCACACTGCTCC-3′
	CaBI-1		5′-ATATGGATCCATGGAGGGTTTCACGGTCGT-3′
			5′-ATATGGATCCCTAGTTTCTCCTCTTCTTCTTC-3′
	CaBiP1		5′-AGAGATCCCTCAGTAGCCAGC-3′
			5′-GTTGTTCAACTCCTCAAAACGT-3′
	CaBiP2		5′-AAGAAGTTGAGGCAGTGTGC-3′
			5′-TGTGAATCGTCATCATCGTTG-3′
	CaBiP3		5′-CAACATACTCTTGTGTGGGCG-3′
			5′-TGAAGGGGTGATTCTGTTTCC-3′
	CaXTH1		5′-ATCCCATTTCATCTTCAAATTAAAGC-3′
			5′-GGGGAAATGATTTATTGTTATTTCG-3′
	CaXTH2		5′-CTATGCCCGGCAGCTTGGGCTGAA-3′
			5′-GACAACATTAGTAAACTCAATCC-3′
	CaPTI1		5′-TCTGTAATTAGTTATGGTTCCAACTC-3′
			5′-GAAAAAATAGAAAATAGAATGTG-3′
	Actin		5′ -ACTCTTAATCAATCCCTCCACC-3′
			5′-CTGTATGACTGACACCATCACC-3′
