# Supplementary material for: Rhizospheric Bacillus amyloliquefaciens Protects Capsicum annuum cv. Geumsugangsan From Multiple Abiotic Stresses via Multifarious Plant Growth-Promoting Attributes
Source: Front Plant Sci. 2021 May 25;12:669693. doi: 10.3389/fpls.2021.669693 (PMC8185346; doi:10.3389/fpls.2021.669693)
Supplement: Supplementary Figure 1 — (A) IAA production, (B) ACC deaminase activity, (C) siderophore production, (D) nitrogen fixation, (E) citrate utilization, (F) potassium solubilization, (G) zinc solubilization, (H) phosphate solubilization, and (I) silicon solubilization. [file Data_Sheet_1.zip › Supplementary Table S3.XLSX]

## Sheet: Sheet1
	Table S3
	Treatment	Plant height	Root length	Stem diameter	Leaf length	Leaf width	Cl	Plant fresh weight	Plant dry weight	Root fresh weight	Root dry weight	No. leaf
		(cm)	(cm)	(cm)	(cm)	(cm)	(mg/m2)	(g)	(g)	(g)	(g)
	8DAT
	Cont	16.3±0.3a	18.6±1.4a	0.2±0.0a	7.2±0.1a	4.4±0.1a	271.66±3.33a	2.4±0.08a	0.2±0.0a	0.9±0.04a	0.06±0.0a	10.0±0.0a
	NaCl (0.5%)	13.8±0.4b	16.5±0.2b	0.2±0.0a	5.8±0.08b	3.4±0.01b	260.66±4.09b	1.7±0.1b	0.1±1.9b	0.6±0.04b	0.05±0.0b	8.6±0.3b
	NaCl (1%)	10.9±0.05c	15.0±1.0c	0.1±0.01b	3.9±0.03c	2.6±0.07c	244.0±4.35c	0.8±0.07c	0.1±1.6b	0.4±0.1c	0.02±0.0c	7.3±0.5c
	NaCl (1.5%)	8.5±0.6d	13.3±0.1d	0.1±0.0b	2.9±0.04d	1.0±0.02d	237.66±2.84d	0.5±0.0d	0.06±0.01c	0.2±0.03d	0.01±0.0d	5.6±0.3d
	NaCl (2.5%)	4.0±0.5e	10.6±0.4e	0.1±0.0b	2.3±0.1e	0.9±0.03d	226.0±16.46e	0.2±0.02e	0.03±0.0d	0.1±0.0e	0.008±0.0e	4.3±0.3e
